# Supplementary material for: Dyeing Non-Recyclable Polyethylene Plastic with Photoacid Phycocyanobilin from Spirulina Algae: Ultrafast Photoluminescence Studies
Source: Polymers (Basel). 2022 Nov 9;14(22):4811. doi: 10.3390/polym14224811 (PMC9693856; doi:10.3390/polym14224811)
Supplement: Supplementary file 1 [file polymers-14-04811-s001.zip]

Archive with 1 entries (1 files):
- polymers-1962289-supplementary.pdf
